# Supplementary material for: Effects of Probiotic Short-Term Regiment on Oral Health Parameters in Children: A Pilot Randomized Controlled Trial
Source: Nutrients. 2025 Nov 18;17(22):3604. doi: 10.3390/nu17223604 (PMC12655477; doi:10.3390/nu17223604)
Supplement: Supplementary file 1 [file nutrients-17-03604-s001.zip]

Archive with 1 entries (1 files):
- nutrients-3953007-supplementary.pdf
